# Supplementary material for: Intranasal Delivery of Darunavir-Loaded Mucoadhesive In Situ Gel: Experimental Design, In Vitro Evaluation, and Pharmacokinetic Studies
Source: Gels. 2022 May 30;8(6):342. doi: 10.3390/gels8060342 (PMC9223067; doi:10.3390/gels8060342)
Supplement: Supplementary file 1 [file gels-08-00342-s001.zip]

Archive with 1 entries (1 files):
- gels-1733368-supplementary.pdf
